# Supplementary material for: Manipulating of P2/O3 Composite Sodium Layered Oxide Cathode through Ti Substitution and Synthesis Temperature
Source: Nanomaterials (Basel). 2023 Apr 12;13(8):1349. doi: 10.3390/nano13081349 (PMC10143052; doi:10.3390/nano13081349)
Supplement: Supplementary file 1 [file nanomaterials-13-01349-s001.zip]

Archive with 1 entries (1 files):
- nanomaterials-2263941-supplementary.pdf
